# Supplementary material for: Chlorogenic Acid Prevents UVA-Induced Skin Photoaging through Regulating Collagen Metabolism and Apoptosis in Human Dermal Fibroblasts
Source: Int J Mol Sci. 2022 Jun 22;23(13):6941. doi: 10.3390/ijms23136941 (PMC9266774; doi:10.3390/ijms23136941)
Supplement: Supplementary file 1 [file ijms-23-06941-s001.zip]

Archive with 1 entries (1 files):
- ijms-1765848-supplementary.pdf
